# Supplementary material for: Association of Physical Activity Intensity with All-Cause Mortality in Cancer Survivors: A National Prospective Cohort Study
Source: Cancers (Basel). 2022 Nov 23;14(23):5760. doi: 10.3390/cancers14235760 (PMC9740265; doi:10.3390/cancers14235760)
Supplement: Supplementary file 1 [file cancers-14-05760-s001.zip]

Archive with 1 entries (1 files):
- cancers-1945219-supplementary.pdf
